# Supplementary material for: The higher the farther: distance-specific referential gestures in chimpanzees (Pan troglodytes)
Source: Biol Lett. 2017 Nov 15;13(11):20170398. doi: 10.1098/rsbl.2017.0398 (PMC5719372; doi:10.1098/rsbl.2017.0398)
Supplement: Individual data (visual and audio-visual signals; height of the hand; mouth opening) [file rsbl20170398supp2.xlsx]

## Sheet: V-AV
The higher the farther: Distance-specific referential gestures in chimpanzees (Pan troglodytes)
Chloe Gonseth, Fumito Kawakami, Etsuko Ichino, Masaki Tomonaga
Appeared in Biology Letters
Supplementary Table S-1
Individual data for signals made by chimpanzees as a function of condition and distance
			Condition	With Human				Alone
			Modality	V		AV		V		AV
	Participant	Session	Distance	Near	Far	Near	Far	Near	Far	Near	Far
	Ai	1		18	31	9	5	0	0	0	0
		2		13	24	4	8	0	1	1	1
		3		8	12	3	3	0	0	1	1
		4		15	16	5	5	1	0	4	4
		5		5	8	5	5	0	0	3	1
		6		9	4	1	3
		7		9	7	5	5
		8		6	0	3	2
		9		4	12	2	2
		10		7	6	7	15
	Akira	1		0	0	0	0	0	0	0	0
		2		0	0	0	0	0	0	0	0
		3		0	0	0	0	0	0	0	0
		4		0	0	0	0	0	0	0	0
		5		0	0	0	0	0	0	0	0
		6		0	0	0	0
		7		0	0	0	0
		8		0	0	0	0
		9		0	0	0	0
		10		0	0	0	0
	Chloe	1		16	16	0	2	0	0	0	0
		2		10	11	0	0	0	0	0	0
		3		36	35	0	0	0	0	0	0
		4		25	27	0	7	0	0	0	0
		5		14	22	1	4	0	0	0	0
		6		21	23	2	1
		7		12	14	1	1
		8		10	16	0	1
		9		10	13	0	0
		10		4	3	1	1
	Mari	1		0	0	0	0	0	0	0	0
		2		0	0	0	0	0	0	0	0
		3		0	0	0	0	0	0	0	0
		4		0	0	0	0	0	0	0	0
		5		0	0	0	0	0	0	0	0
		6		0	0	0	0
		7		0	0	0	0
		8		0	0	0	0
		9		0	0	0	0
		10		0	0	0	0
	Pal	1		19	18	17	20	0	0	4	7
		2		19	14	13	23	0	0	1	1
		3		7	12	7	17	0	0	0	0
		4		15	20	18	19	0	1	10	7
		5		13	26	18	15	1	0	2	6
		6		10	16	9	10
		7		6	9	35	24
		8		14	17	19	15
		9		7	6	23	26
		10		10	12	27	26
	Pendesa	1		13	10	2	3	0	0	0	0
		2		4	11	3	7	0	0	0	0
		3		1	3	4	0	2	1	1	1
		4		15	10	4	4	0	1	1	0
		5		4	6	3	4	0	0	2	1
		6		15	18	6	9
		7		8	11	3	2
		8		16	16	7	9
		9		13	17	1	5
		10		14	19	1	7
	Popo	1		30	17	3	3	2	0	0	0
		2		15	13	4	3	0	2	1	2
		3		29	25	3	7	1	0	1	0
		4		22	25	5	2	0	0	0	0
		5		9	11	6	6	1	0	0	0
		6		26	23	1	2
		7		8	12	2	0
		8		14	16	1	0
		9		7	15	1	1
		10		9	3	1	0
	Puchi	1		0	0	0	0	0	0	0	0
		2		0	0	0	0	0	0	0	0
		3		0	0	0	0	0	0	0	0
		4		0	0	0	0	0	0	0	0
		5		0	0	0	0	0	0	0	0
		6		0	0	0	0
		7		0	0	0	0
		8		0	0	0	0
		9		0	0	0	0
		10		0	0	0	0
	Note. The alone condition included five sessions for each chimpanzee.

## Sheet: Hand
The higher the farther: Distance-specific referential gestures in chimpanzees (Pan troglodytes)
Chloe Gonseth, Fumito Kawakami, Etsuko Ichino, Masaki Tomonaga
Appeared in Biology Letters
Supplementary Table S-2
Individual data for frequency and height of hand responses under the with-human condition
				Frequency		Mean Height
	Participant	Session	Distance	Near	Far	Near	Far
	Ai	1		8	11	36.4	45.2
		2		9	15	42.6	38.3
		3		9	11	34.2	45.6
		4		19	15	32	38
		5		8	7	30.1	40.6
		6		6	4	32	33.3
		7		12	11	36.6	44.7
		8		7	0	40.6
		9		6	10	32.8	42
		10		13	18	33.5	44.2
	Akira	1		0	0
		2		0	0
		3		0	0
		4		0	0
		5		0	0
		6		0	0
		7		0	0
		8		0	0
		9		0	0
		10		0	0
	Chloe	1		15	18	39.7	55.1
		2		10	11	32	37
		3		30	25	42.7	57.6
		4		20	27	41	43.9
		5		10	19	29	41.7
		6		18	19	32.8	52.3
		7		12	14	42.8	50.6
		8		9	13	42	48.9
		9		9	9	49.2	58.7
		10		3	1	38.7	52
	Mari	1		0	0
		2		0	0
		3		0	0
		4		0	0
		5		0	0
		6		0	0
		7		0	0
		8		0	0
		9		0	0
		10		0	0
	Pal	1		7	9	43.4	50.3
		2		3	4	45.3	45.8
		3		5	0	24
		4		5	2	43	17
		5		2	5	24.5	64
		6		1	2	32	62
		7		0	2		74.5
		8		0	2		117
		9		3	2	110.3	67
		10		3	4	97	95.8
	Pendesa	1		20	19	33.5	37.5
		2		5	17	18	38.5
		3		2	2	24.5	37
		4		19	14	37.8	33.4
		5		5	7	37	34.1
		6		31	39	48.5	51
		7		9	14	39.2	48.4
		8		28	26	39	43
		9		16	28	44.5	36.6
		10		13	34	45.8	42
	Popo	1		18	10	39.5	66
		2		19	11	43.3	57.5
		3		11	15	32	69.7
		4		24	11	38.3	52.5
		5		17	16	52	67.6
		6		23	17	39	64.1
		7		9	10	38.7	54.5
		8		12	12	36.2	52.8
		9		5	15	29	39.3
		10		6	3	47.8	38.7
	Puchi	1		0	0
		2		0	0
		3		0	0
		4		0	0
		5		0	0
		6		0	0
		7		0	0
		8		0	0
		9		0	0
		10		0	0

## Sheet: Mouth
The higher the farther: Distance-specific referential gestures in chimpanzees (Pan troglodytes)
Chloe Gonseth, Fumito Kawakami, Etsuko Ichino, Masaki Tomonaga
Appeared in Biology Letters
Supplementary Table S-3
Individual data for frequency of mouth-opening responses under the with-human condition
			Distance	Near		Far
	Participant	Session	Size	Small	Large	Small	Large
	Ai	1		4	5	2	8
		2		2	2	3	5
		3		0	0	1	2
		4		3	0	1	2
		5		0	0	1	4
		6		2	0	0	0
		7		1	2	0	1
		8		0	1	0	0
		9		0	0	1	3
		10		0	0	4	2
	Akira	1		3	5	3	5
		2		3	1	5	1
		3		2	1	3	1
		4		1	0	0	0
		5		0	1	0	0
		6		0	0	0	0
		7		1	0	0	0
		8		0	0	0	0
		9		0	0	0	0
		10		0	0	0	0
	Chloe	1		0	0	1	0
		2		0	0	0	0
		3		0	2	5	1
		4		1	2	2	1
		5		0	1	5	0
		6		0	1	0	1
		7		0	0	0	0
		8		0	0	0	0
		9		0	1	1	0
		10		1	0	0	0
	Mari	1		3	0	0	1
		2		2	0	0	0
		3		0	0	0	0
		4		0	0	2	0
		5		1	0	5	0
		6		1	0	1	0
		7		4	3	3	0
		8		3	1	5	0
		9		4	0	4	0
		10		9	0	12	1
	Pal	1		8	8	5	8
		2		6	7	6	10
		3		2	1	3	14
		4		1	9	2	16
		5		1	10	0	23
		6		1	5	4	9
		7		1	10	0	10
		8		1	20	1	18
		9		1	9	2	6
		10		2	18	0	13
	Pendesa	1		0	0	0	0
		2		0	0	0	0
		3		0	0	0	0
		4		0	0	0	0
		5		0	0	0	0
		6		0	0	0	0
		7		0	0	0	0
		8		0	0	0	0
		9		0	0	0	0
		10		0	0	0	0
	Popo	1		8	2	3	4
		2		6	1	1	1
		3		13	8	2	12
		4		2	1	1	13
		5		4	0	4	2
		6		2	0	1	4
		7		0	0	0	1
		8		2	0	0	3
		9		1	1	1	0
		10		3	0	0	0
	Puchi	1		3	0	1	0
		2		9	3	7	2
		3		2	8	6	8
		4		5	2	6	6
		5		4	3	5	4
		6		4	6	1	4
		7		7	7	5	7
		8		10	7	6	9
		9		5	3	5	10
		10		6	6	9	9
